# Supplementary material for: The physiological landscape and specificity of antibody repertoires are consolidated by multiple immunizations
Source: eLife. 2024 Dec 18;13:e92718. doi: 10.7554/eLife.92718 (PMC11655063; doi:10.7554/eLife.92718)
Supplement: Figure 5—figure supplement 1—source data 2. — Agarose gel electrophoresis (1%) of both unrestricted and BamHI-restricted pYD1 yeast surface display vectors, with 1 kb DNA size marker. [file elife-92718-fig5-figsupp1-data2.zip]

Archive with 3 entries (3 files):
- Figure 5-figure supplement 1-source data 2/Figure 5-figure supplement 1-source data 2.scn
- Figure 5-figure supplement 1-source data 2/Figure 5-figure supplement 1-source data 2.tif
- Figure 5-figure supplement 1-source data 2/Figure 5-figure supplement 1-source data 2_labelled.tif
